# Supplementary material for: Potential role of PIM1 inhibition in the treatment of SARS-CoV-2 infection
Source: J Genet Eng Biotechnol. 2023 May 22;21:65. doi: 10.1186/s43141-023-00520-x (PMC10200336; doi:10.1186/s43141-023-00520-x)
Supplement: Supplementary file 1 — Additional file 1: PPI prediction between PIM1 and the studied genes. [file 43141_2023_520_MOESM1_ESM.xlsx]

## Sheet: Supplementary file 1
Gene 1	Gene 2	Weight	Network group	Network
CDC42	BCL9	0.0206143	Co-expression	Rosenwald-Staudt-2001
HIF1AN	CTNNB1	0.0200531	Co-expression	Rosenwald-Staudt-2001
CTNNB1	PSEN1	0.021989	Co-expression	Chen-Brown-2002
PARD6B	PSEN1	0.0167363	Co-expression	Chen-Brown-2002
SOCS1	DLL1	0.0156923	Co-expression	Chen-Brown-2002
SUMO1	TDG	0.00762251	Co-expression	Wu-Garvey-2007
SUMO1	ACTR2	0.0085917	Co-expression	Wu-Garvey-2007
JAG2	RANGAP1	0.0172423	Co-expression	Wu-Garvey-2007
CDC42EP3	RBPJ	0.0120251	Co-expression	Wu-Garvey-2007
CTNNA1	SUMO1	0.00967819	Co-expression	Wu-Garvey-2007
PSEN1	PIM1	0.0152566	Co-expression	Wang-Cheung-2015
PIM1	TDG	0.0159731	Co-expression	Innocenti-Brown-2011
SALL1	SUMO1	0.0167726	Co-expression	Innocenti-Brown-2011
DLL1	NOTCH1	0.0184208	Co-expression	Innocenti-Brown-2011
JAG2	NOTCH1	0.0134689	Co-expression	Innocenti-Brown-2011
SOCS1	PIM1	0.00816146	Co-expression	Innocenti-Brown-2011
SUMO1	ACTR2	0.0130248	Co-expression	Burington-Shaughnessy-2008
IL9	MAML3	0.00801149	Co-expression	Burington-Shaughnessy-2008
SUMO1	CDC42	0.00916471	Co-expression	Boldrick-Relman-2002
MAML3	CTNNB1	0.00486591	Co-expression	Boldrick-Relman-2002
PSEN2	CTNNB1	0.00762193	Co-expression	Boldrick-Relman-2002
BCL9	ACTR2	0.000601854	Genetic Interactions	Lin-Smith-2010
PIM1	ACTR2	0.00070495	Genetic Interactions	Lin-Smith-2010
PIM1	BCL9	0.000490485	Genetic Interactions	Lin-Smith-2010
NOTCH2	ACTR2	0.000984177	Genetic Interactions	Lin-Smith-2010
SUMO1	BCL9	0.000801498	Genetic Interactions	Lin-Smith-2010
CTNNB1	TDG	0.00175896	Genetic Interactions	Lin-Smith-2010
CTNNB1	NOTCH2	0.000556577	Genetic Interactions	Lin-Smith-2010
MAML3	BCL9	0.000259803	Genetic Interactions	Lin-Smith-2010
MAML3	PIM1	0.000304306	Genetic Interactions	Lin-Smith-2010
MAML3	CDC42	0.000871761	Genetic Interactions	Lin-Smith-2010
MAML3	PSEN1	0.000663007	Genetic Interactions	Lin-Smith-2010
MAML3	CTNNB1	0.000211168	Genetic Interactions	Lin-Smith-2010
MAML2	PIM1	0.000378611	Genetic Interactions	Lin-Smith-2010
MAML2	SUMO1	0.000618685	Genetic Interactions	Lin-Smith-2010
MAML2	MAML3	0.000200545	Genetic Interactions	Lin-Smith-2010
SALL1	BCL9	0.000433626	Genetic Interactions	Lin-Smith-2010
SALL1	PIM1	0.000507904	Genetic Interactions	Lin-Smith-2010
SALL1	CTNNB1	0.000352452	Genetic Interactions	Lin-Smith-2010
SALL1	MAML3	0.00026903	Genetic Interactions	Lin-Smith-2010
RBPJ	TDG	0.00219859	Genetic Interactions	Lin-Smith-2010
RBPJ	ACTR2	0.000611455	Genetic Interactions	Lin-Smith-2010
RBPJ	MAML3	0.000263947	Genetic Interactions	Lin-Smith-2010
RBPJ	MAML2	0.000328397	Genetic Interactions	Lin-Smith-2010
RBPJ	SALL1	0.000440543	Genetic Interactions	Lin-Smith-2010
SOX1	BCL9	0.000386805	Genetic Interactions	Lin-Smith-2010
SOX1	PIM1	0.000453064	Genetic Interactions	Lin-Smith-2010
SOX1	CDC42	0.00129791	Genetic Interactions	Lin-Smith-2010
SOX1	SUMO1	0.000740347	Genetic Interactions	Lin-Smith-2010
SOX1	MAML3	0.000239981	Genetic Interactions	Lin-Smith-2010
DLL1	BCL9	0.00056635	Genetic Interactions	Lin-Smith-2010
PSEN2	RBPJ	0.000696611	Genetic Interactions	Lin-Smith-2010
PSEN2	SOX1	0.00063336	Genetic Interactions	Lin-Smith-2010
RANGAP1	MAML3	0.000852244	Genetic Interactions	Lin-Smith-2010
RANGAP1	MAML2	0.00106034	Genetic Interactions	Lin-Smith-2010
SOCS1	MAML3	0.000571645	Genetic Interactions	Lin-Smith-2010
SOCS1	MAML2	0.000711228	Genetic Interactions	Lin-Smith-2010
CDC42EP3	PIM1	0.000622421	Genetic Interactions	Lin-Smith-2010
CDC42EP3	SOX1	0.000490852	Genetic Interactions	Lin-Smith-2010
CTNNA1	SUMO1	0.000762043	Genetic Interactions	Lin-Smith-2010
CTNNA1	MAML3	0.000247014	Genetic Interactions	Lin-Smith-2010
CTNNA1	MAML2	0.000307329	Genetic Interactions	Lin-Smith-2010
CTNNA1	RBPJ	0.000404491	Genetic Interactions	Lin-Smith-2010
CTNNA1	SOX1	0.000367764	Genetic Interactions	Lin-Smith-2010
CTNNA2	BCL9	0.000251289	Genetic Interactions	Lin-Smith-2010
CTNNA2	NOTCH2	0.000410918	Genetic Interactions	Lin-Smith-2010
CTNNA2	NOTCH1	0.000427773	Genetic Interactions	Lin-Smith-2010
CTNNA2	MAML3	0.000155904	Genetic Interactions	Lin-Smith-2010
CTNNA2	MAML2	0.000193973	Genetic Interactions	Lin-Smith-2010
CTNNA2	RBPJ	0.000255297	Genetic Interactions	Lin-Smith-2010
CTNNA2	PSEN2	0.000411463	Genetic Interactions	Lin-Smith-2010
CTNNA2	SOCS1	0.000552911	Genetic Interactions	Lin-Smith-2010
HIF1AN	SUMO1	0.00123543	Genetic Interactions	Lin-Smith-2010
CTNNB1	BCL9	0.442142	Pathway	CELL_MAP
MAML3	NOTCH2	0.445117	Pathway	CELL_MAP
MAML2	NOTCH2	0.33599	Pathway	CELL_MAP
SALL1	CTNNB1	0.442142	Pathway	CELL_MAP
RBPJ	NOTCH2	0.243337	Pathway	CELL_MAP
RBPJ	MAML2	0.252697	Pathway	CELL_MAP
NCSTN	PSEN1	0.155536	Pathway	CELL_MAP
SOX1	CTNNB1	0.442142	Pathway	CELL_MAP
PSEN2	PSEN1	0.136176	Pathway	CELL_MAP
PSEN2	NCSTN	0.155536	Pathway	CELL_MAP
APH1A	PSEN1	0.136176	Pathway	CELL_MAP
APH1A	NCSTN	0.155536	Pathway	CELL_MAP
APH1A	PSEN2	0.136176	Pathway	CELL_MAP
PSENEN	PSEN1	0.136176	Pathway	CELL_MAP
PSENEN	NCSTN	0.155536	Pathway	CELL_MAP
PSENEN	PSEN2	0.136176	Pathway	CELL_MAP
PSENEN	APH1A	0.136176	Pathway	CELL_MAP
JAG2	PSEN1	0.155536	Pathway	CELL_MAP
JAG2	NCSTN	0.177648	Pathway	CELL_MAP
JAG2	PSEN2	0.155536	Pathway	CELL_MAP
JAG2	APH1A	0.155536	Pathway	CELL_MAP
JAG2	PSENEN	0.155536	Pathway	CELL_MAP
CTNNB1	PSEN1	0.147462	Pathway	IMID
CTNNA1	CTNNB1	0.442382	Pathway	IMID
NOTCH1	NOTCH2	0.0441585	Pathway	NCI_NATURE
CTNNB1	CDC42	0.00324427	Pathway	NCI_NATURE
RBPJ	NOTCH1	0.0240052	Pathway	NCI_NATURE
NCSTN	NOTCH2	0.100156	Pathway	NCI_NATURE
NCSTN	NOTCH1	0.0241644	Pathway	NCI_NATURE
NCSTN	CTNNB1	0.00980003	Pathway	NCI_NATURE
DLL1	NOTCH1	0.0266336	Pathway	NCI_NATURE
DLL1	NCSTN	0.0604078	Pathway	NCI_NATURE
APH1A	NOTCH2	0.100156	Pathway	NCI_NATURE
APH1A	NOTCH1	0.0241644	Pathway	NCI_NATURE
APH1A	CTNNB1	0.00980003	Pathway	NCI_NATURE
APH1A	DLL1	0.0604078	Pathway	NCI_NATURE
PSENEN	NOTCH2	0.100156	Pathway	NCI_NATURE
PSENEN	NOTCH1	0.0241644	Pathway	NCI_NATURE
PSENEN	CTNNB1	0.00980003	Pathway	NCI_NATURE
PSENEN	DLL1	0.0604078	Pathway	NCI_NATURE
JAG2	NOTCH1	0.262765	Pathway	NCI_NATURE
CTNNB1	BCL9	0.322867	Physical Interactions	IREF-bind-translation
CTNNB1	PSEN1	0.0292695	Physical Interactions	IREF-bind-translation
SALL1	SUMO1	0.210672	Physical Interactions	IREF-bind-translation
NCSTN	PSEN1	0.0867347	Physical Interactions	IREF-bind-translation
NCSTN	NOTCH1	0.418805	Physical Interactions	IREF-bind-translation
PSEN2	CTNNB1	0.120911	Physical Interactions	IREF-bind-translation
RANGAP1	SUMO1	0.210672	Physical Interactions	IREF-bind-translation
PSENEN	PSEN1	0.111546	Physical Interactions	IREF-bind-translation
PSENEN	NCSTN	0.263238	Physical Interactions	IREF-bind-translation
PSENEN	APH1A	0.765747	Physical Interactions	IREF-bind-translation
PARD6B	CDC42	0.135657	Physical Interactions	IREF-bind-translation
CDC42EP3	CDC42	0.156004	Physical Interactions	IREF-bind-translation
CTNNA1	CTNNB1	0.133076	Physical Interactions	IREF-bind-translation
DDX39B	TDG	0.364189	Physical Interactions	IREF-bind-translation
SUMO1	TDG	0.246127	Physical Interactions	Rual-Vidal-2005
APH1A	PSEN1	0.298075	Physical Interactions	Rual-Vidal-2005
APH1A	PSEN2	0.500383	Physical Interactions	Rual-Vidal-2005
RANGAP1	SUMO1	0.413935	Physical Interactions	Rual-Vidal-2005
CDC42EP3	CDC42	0.355063	Physical Interactions	Rual-Vidal-2005
CTNNB1	BCL9	0.176044	Physical Interactions	IREF-innatedb
CTNNA1	CTNNB1	0.0369381	Physical Interactions	IREF-innatedb
HIF1AN	NOTCH2	0.536797	Physical Interactions	IREF-innatedb
NOTCH1	NOTCH2	0.0887356	Physical Interactions	Yatim-Benkirane-2012
MAML3	NOTCH1	0.0887356	Physical Interactions	Yatim-Benkirane-2012
RBPJ	NOTCH1	0.0887356	Physical Interactions	Yatim-Benkirane-2012
CTNNB1	PSEN1	0.128568	Physical Interactions	IREF-mppi
PSEN2	CTNNB1	0.198765	Physical Interactions	IREF-mppi
CTNNB1	BCL9	0.322253	Physical Interactions	IREF-corum
RBPJ	NOTCH1	0.45509	Physical Interactions	IREF-corum
DLL1	NOTCH2	1	Physical Interactions	IREF-corum
PARD6B	CDC42	1	Physical Interactions	IREF-corum
CTNNA1	CTNNB1	0.128254	Physical Interactions	IREF-corum
NOTCH1	PSEN1	0.0983518	Physical Interactions	Lim-Zoghbi-2006
RBPJ	NOTCH1	0.109618	Physical Interactions	Lim-Zoghbi-2006
JAG2	NOTCH2	0.512156	Physical Interactions	Lim-Zoghbi-2006
JAG2	NOTCH1	0.0363704	Physical Interactions	Lim-Zoghbi-2006
CDC42	NOTCH2	0.0977697	Physical Interactions	Wan-Emili-2015
CTNNA1	CTNNB1	0.327474	Physical Interactions	Wan-Emili-2015
CTNNA2	CTNNB1	0.495061	Physical Interactions	Wan-Emili-2015
SUMO1	TDG	0.105595	Physical Interactions	IREF-mint
NCSTN	PSEN1	0.12582	Physical Interactions	IREF-mint
APH1A	NCSTN	0.324668	Physical Interactions	IREF-mint
RANGAP1	SUMO1	0.0755946	Physical Interactions	IREF-mint
PSENEN	NCSTN	0.475584	Physical Interactions	IREF-mint
CTNNA1	CTNNB1	0.0173438	Physical Interactions	IREF-mint
SUMO1	TDG	0.0189647	Physical Interactions	IREF-biogrid
NOTCH1	PSEN1	0.0060706	Physical Interactions	IREF-biogrid
CTNNB1	BCL9	0.0133569	Physical Interactions	IREF-biogrid
CTNNB1	PSEN1	0.00274623	Physical Interactions	IREF-biogrid
CTNNB1	NOTCH1	0.00158136	Physical Interactions	IREF-biogrid
MAML3	NOTCH1	0.0396433	Physical Interactions	IREF-biogrid
MAML2	NOTCH1	0.0588539	Physical Interactions	IREF-biogrid
SALL1	SUMO1	0.0278717	Physical Interactions	IREF-biogrid
SOX1	CTNNB1	0.0369233	Physical Interactions	IREF-biogrid
DLL1	NOTCH1	0.0581991	Physical Interactions	IREF-biogrid
PSEN2	PSEN1	0.0163984	Physical Interactions	IREF-biogrid
RANGAP1	ACTR2	0.00776741	Physical Interactions	IREF-biogrid
RANGAP1	SUMO1	0.00683948	Physical Interactions	IREF-biogrid
PSENEN	PSEN1	0.0571606	Physical Interactions	IREF-biogrid
PSENEN	PSEN2	0.0889123	Physical Interactions	IREF-biogrid
PARD6B	CDC42	0.00635898	Physical Interactions	IREF-biogrid
JAG2	NOTCH1	0.020511	Physical Interactions	IREF-biogrid
CDC42EP3	CDC42	0.0312907	Physical Interactions	IREF-biogrid
CTNNA1	PSEN1	0.0153844	Physical Interactions	IREF-biogrid
CTNNA1	CTNNB1	0.00400755	Physical Interactions	IREF-biogrid
CTNNA2	CTNNB1	0.00796045	Physical Interactions	IREF-biogrid
DDX39B	CTNNB1	0.00217999	Physical Interactions	IREF-biogrid
CTNNB1	PSEN1	0.227074	Predicted	I2D-INNATEDB-Mouse2Human
IL9	BCL9	0.473718	Predicted	I2D-INNATEDB-Mouse2Human
SOCS1	PIM1	0.226166	Predicted	I2D-INNATEDB-Mouse2Human
CTNNA1	CTNNB1	0.0512918	Predicted	I2D-INNATEDB-Mouse2Human
PSEN1	NOTCH2	0.122559	Predicted	I2D-BioGRID-Mouse2Human
NOTCH1	PSEN1	0.0538073	Predicted	I2D-BioGRID-Mouse2Human
CTNNB1	PSEN1	0.0174457	Predicted	I2D-BioGRID-Mouse2Human
RBPJ	NOTCH2	0.173889	Predicted	I2D-BioGRID-Mouse2Human
RBPJ	NOTCH1	0.0763431	Predicted	I2D-BioGRID-Mouse2Human
NCSTN	PSEN1	0.053334	Predicted	I2D-BioGRID-Mouse2Human
DLL1	PSEN1	0.0983449	Predicted	I2D-BioGRID-Mouse2Human
DLL1	NOTCH1	0.126534	Predicted	I2D-BioGRID-Mouse2Human
PSEN2	NOTCH2	0.161187	Predicted	I2D-BioGRID-Mouse2Human
PSEN2	PSEN1	0.0550013	Predicted	I2D-BioGRID-Mouse2Human
PSEN2	NOTCH1	0.0707665	Predicted	I2D-BioGRID-Mouse2Human
PSEN2	NCSTN	0.070144	Predicted	I2D-BioGRID-Mouse2Human
APH1A	PSEN1	0.0460084	Predicted	I2D-BioGRID-Mouse2Human
APH1A	NCSTN	0.0586752	Predicted	I2D-BioGRID-Mouse2Human
APH1A	PSEN2	0.0605094	Predicted	I2D-BioGRID-Mouse2Human
RANGAP1	SUMO1	0.137356	Predicted	I2D-BioGRID-Mouse2Human
PSENEN	PSEN1	0.23005	Predicted	I2D-BioGRID-Mouse2Human
PSENEN	PSEN2	0.302558	Predicted	I2D-BioGRID-Mouse2Human
SOCS1	PIM1	0.285058	Predicted	I2D-BioGRID-Mouse2Human
CTNNA1	CTNNB1	0.0396261	Predicted	I2D-BioGRID-Mouse2Human
PSEN1	CDC42	0.163151	Predicted	I2D-BioGRID-Worm2Human
RBPJ	PSEN1	0.0466505	Predicted	I2D-BioGRID-Worm2Human
APH1A	PSEN1	0.186755	Predicted	I2D-BioGRID-Worm2Human
CTNNA2	CTNNB1	0.619011	Predicted	I2D-BioGRID-Worm2Human
NOTCH1	CDC42	0.0351786	Predicted	I2D-BioGRID-Fly2Human
RBPJ	NOTCH1	0.0204408	Predicted	I2D-BioGRID-Fly2Human
NCSTN	NOTCH1	0.102184	Predicted	I2D-BioGRID-Fly2Human
DLL1	NOTCH1	0.011074	Predicted	I2D-BioGRID-Fly2Human
DLL1	RBPJ	0.0309698	Predicted	I2D-BioGRID-Fly2Human
PSEN2	NOTCH1	0.0506562	Predicted	I2D-BioGRID-Fly2Human
PSEN2	CTNNB1	0.0778431	Predicted	I2D-BioGRID-Fly2Human
PSEN2	DLL1	0.0767493	Predicted	I2D-BioGRID-Fly2Human
CTNNA2	CTNNB1	0.0811074	Predicted	I2D-BioGRID-Fly2Human
NOTCH1	NOTCH2	0.0809994	Shared protein domains	INTERPRO
MAML2	MAML3	0.5	Shared protein domains	INTERPRO
DLL1	NOTCH2	0.0135308	Shared protein domains	INTERPRO
DLL1	NOTCH1	0.0135308	Shared protein domains	INTERPRO
PSEN2	PSEN1	0.39743	Shared protein domains	INTERPRO
JAG2	NOTCH2	0.0131437	Shared protein domains	INTERPRO
JAG2	NOTCH1	0.0131437	Shared protein domains	INTERPRO
JAG2	DLL1	0.016929	Shared protein domains	INTERPRO
CTNNA2	CTNNA1	0.281991	Shared protein domains	INTERPRO
